# Supplementary material for: LjAMT2;2 Promotes Ammonium Nitrogen Transport during Arbuscular Mycorrhizal Fungi Symbiosis in Lotus japonicus
Source: Int J Mol Sci. 2022 Aug 23;23(17):9522. doi: 10.3390/ijms23179522 (PMC9455674; doi:10.3390/ijms23179522)
Supplement: Supplementary file 1 [file ijms-23-09522-s001.zip]

Archive with 1 entries (1 files):
- ijms-1866782-supplementary.pdf
